# Supplementary material for: A voluntary use of insecticide treated nets can stop the vector transmission of Chagas disease
Source: PLoS Negl Trop Dis. 2020 Nov 3;14(11):e0008833. doi: 10.1371/journal.pntd.0008833 (PMC7671556; doi:10.1371/journal.pntd.0008833)
Supplement: S1 Matlab Code — (M) [file pntd.0008833.s001.m]

function main
% finds Herd immunity and Nash Equilibrium for Chagas disease

close all
clear all

% Set the base values of the parameters
a0Base = 0.000174;         % vector-to-host transmission rate
b0Base = 0.0019;         % host-to-vector transmission rate
alphaBase = 1/(75*365); % host recruitment rate, also host death rate
betaBase = 0.022;         % vector birth rate
muBase = 0.008;          % vector death rate
deltaBase = 1/10;       % incubation rate in humans
sigmaBase = 1/7;        % incubation rate in vectors
KsBase = 10; % carrying capacity in the settlement
KpBase = 200; % carrying capacity in the plantattion

omegaBase = 0.01;       % Migration rate of vectors from plantation to settlement

cost_infectionBase = 383;  % Cost of getting sick
cost_netBase = 2.5;         % Cost of using the net


LabelSize = 28;        


%% ---- the main body that really "does" something

% Make sure the variables for parameters are "global" variables

a0 = a0Base;         % vector-to-host transmission rate
b0 = b0Base;         % host-to-vector transmission rate
alpha = alphaBase; % host recruitment rate, also host death rate
beta = betaBase;         % vector birth rate
mu = muBase;          % vector death rate
delta = deltaBase;       % incubation rate in humans
sigma = sigmaBase;        % incubation rate in vectors
Ks = KsBase*beta/(beta-mu); % carrying capacity in the settlement
Kp = KpBase*beta/(beta-mu); % carrying capacity in the plantattion

%c = cBase;            % 1/(carrying capacity) of vectors in settlement
%d = dBase;            % 1/(carrying capacity) of vectors in plantation
omega = omegaBase;       % Migration rate of vectors from plantation to settlement

cost_infection = cost_infectionBase;  % Cost of getting sick
cost_net = cost_netBase;         % Cost of using the net


% Draw the figure with p on x axis and cost on the y axis
% save the figure in the file cost.pdf
p = linspace(0,1,10001); % sets the resolution on the x axis
plotCost('cost')

%pause

%% --- "do not touch " the parts below unless you know what you are doing

%% for sensitivity
ValueMeshSize = 100;

a0Values = linspace(0.25*a0, 2*a0, ValueMeshSize);         % vector-to-host transmission rate
b0Values = linspace(0.25*b0, 2*b0, ValueMeshSize);         % host-to-vector transmission rate
alphaValues = linspace(0.25*alpha, 2*alpha, ValueMeshSize); % host recruitment rate, also host death rate
betaValues = linspace(0.25*beta, 0.1, ValueMeshSize);      % vector birth rate


muValues = linspace(0.25*mu, 2*mu, ValueMeshSize);         % vector death rate
deltaValues = linspace(0.25*delta, 2*delta, ValueMeshSize);       % incubation rate in humans
sigmaValues = linspace(0.25*sigma, 2*sigma, ValueMeshSize);      % incubation rate in vectors
KsValues = linspace(0.25*Ks, 2*Ks, ValueMeshSize);            % carrying capacity of vectors in settlement
KpValues = linspace(0.25*Kp, 2*Kp, ValueMeshSize);           % carrying capacity of vectors in plantation
omegaValues = linspace(0.25*omega, 2*omega, ValueMeshSize);       % Migration rate of vectors from plantation to settlement

%cost_infectionValues = linspace(0.25*cost_infection, 4*cost_infection, ValueMeshSize);  % Cost of getting sick
cost_infectionValues = linspace(100, 700, ValueMeshSize);  % Cost of getting sick
%cost_netValues = linspace(0.25*cost_net, 4*cost_net, ValueMeshSize);         % Cost of using the net 
cost_netValues = linspace(0, 10, ValueMeshSize);         % Cost of using the net 


p = linspace(0,1,1000001);

sensitivity(1, a0Values)
sensitivity(2, b0Values)
sensitivity(3, alphaValues)
sensitivity(4, betaValues)
sensitivity(5, muValues)
sensitivity(6, deltaValues)
sensitivity(7, sigmaValues)
sensitivity(8, KsValues)
sensitivity(9, KpValues)
sensitivity(10, omegaValues)
sensitivity(11, cost_infectionValues)
sensitivity(12, cost_netValues)

    function sensitivity(varNumber, varValues)
        % Will draw the sensitivity figure for the appropriate variable
        % with the specific varValues and save it in the file with the name
        % [varName 'sens'].pdf
        
        % Make sure the parameters are reset to their base values
        ResetParameters
        
        % Initialize the herd imunity
        pHIall = zeros(1,length(varValues));
        
        % Initialize the nash equilibria
        pNEall = zeros(1,length(varValues));
        
        varBases = [a0Base, b0Base,  alphaBase, betaBase, muBase, ...
                    deltaBase, sigmaBase, KsBase, KpBase, omegaBase, ...
                    cost_infectionBase, cost_netBase];

        varNames = {'a_0', 'b_0', '\alpha', '\beta', '\mu', '\delta', ...
                    '\sigma', 'K_s', 'K_p', '\omega', 'C_{\mathrm{Chagas}}', 'C_{\mathrm{ITN}}' };
        
        FileNames = {'a0', 'b0', 'alpha', 'beta', 'mu', 'delta', ...
                    'sigma', 'Ks', 'Kp', 'omega', 'CChagas', 'Cnet' };
        % Get the specific name of the variable
        varName  = varNames{varNumber};

        for aux_index = 1:length(varValues)  %for every element of values
            
            % Decide witch variable we are changing
            switch varNumber
                case 1
                    a0 = varValues(aux_index);         % vector-to-host transmission rate
                    %varName = '$a_0$';
                case 2
                    b0 = varValues(aux_index);        % host-to-vector transmission rate
                    %varName = '$b_0$';
                case 3
                    alpha = varValues(aux_index);
                    %varName = '$\alpha$';
                case 4 %
                    beta = varValues(aux_index);
                    %varName = '$\beta$';
                case 5
                    mu = varValues(aux_index);
                    %varName = '$\mu$';
                case 6
                    delta = varValues(aux_index);
                    %varName = '$\delta$';
                case 7
                    sigma =  varValues(aux_index);
                    %varName = '$\sigma$';
                case 8
                    Ks = varValues(aux_index)*beta/(beta-mu);
                    %varName = '$c$';
                case 9
                    Kp = varValues(aux_index)*beta/(beta-mu);
                    %varName = '$d$';
                case 10
                    omega = varValues(aux_index);
                    %varName = '$\omega$';
                case 11
                    cost_infection = varValues(aux_index);
                    %varName = '$C_{notV}$';
                case 12
                    cost_net = varValues(aux_index);
                    %varName = '$C_{net}$';
            end
            
            % Get the equilibria
            [pHIall(aux_index),pNEall(aux_index)]=getEquilibria;
            %NRall(aux_index) = 1/(mu+getEhEq*beta/Ks);
            %if varNumber == 12
            
            % Get incidence rates
                temp = getINC;
                
             % Get incidence rate at equilibrium and renormalize it per year and per 100000 individuals   
                INC(aux_index) = temp(p==pNEall(aux_index))*365*100000; %temp(p==pNEall(aux_index));
            %end
        end
        
       % if varNumber == 12
            figure
            plot(varValues, INC, 'k-', 'DisplayName','$p_{HI}$')
            formatFig(gcf)
            xlabel(['$' varName '$'], 'Interpreter', 'Latex', 'Fontsize', LabelSize)
            ylabel('Incidence', 'Interpreter', 'Latex', 'Fontsize', LabelSize)
            printFig(gcf, [FileNames{varNumber} 'INC'])
       % end
        
        figure
        plot(varValues, pHIall, 'k-', 'DisplayName','$p_{HI}$')
        hold on
        plot(varValues, pNEall, 'k:', 'DisplayName','$p_{NE}$')


%         lgd = legend('show', 'Location', 'best');  %put legend in the best location
%         set(lgd,'Interpreter','latex'); %use LaTeX to interpret the legend
        formatFig(gcf)
        xlabel(['$' varName '$'], 'Interpreter', 'Latex', 'Fontsize', LabelSize)
        
%         if varNumber == 11 || varNumber == 12
%             xtickformat('usd')
%         end
        ylabel('$p$', 'Interpreter', 'Latex', 'Fontsize', LabelSize)
        printFig(gcf, [FileNames{varNumber} 'sens'])
        
        % Get the numerical derivative of pNE for the sensitivity
        allderivativesNE  = (diff(pNEall)./diff(varValues));
        allderivativesHI  = (diff(pHIall)./diff(varValues));
        allderINC = (diff(INC)./diff(varValues));
        
        auxIndex = varValues==max(varValues(varValues<varBases(varNumber)));
        % Get pNE and pHI at the base value
        PNE = pNEall(auxIndex);
        PHI = pHIall(auxIndex);
        INCv = INC(auxIndex);
        
        % Calculate the sensitivity
        outputHI = allderivativesHI(auxIndex)*varBases(varNumber)/PHI;
        outputNE = allderivativesNE(auxIndex)*varBases(varNumber)/PNE;
        outputINC = allderINC(auxIndex)*varBases(varNumber)/INCv;
%         allderivativesHI(auxIndex)
%         allderivativesNE(auxIndex)
%         PHI
%         PNE
%         PHI-PNE
        outputDIFF = (allderivativesHI(auxIndex) - allderivativesNE(auxIndex))*varBases(varNumber)/((PHI-PNE));
        %disp(['$' varName '$ & $\left(\frac{ ' varName '}{\pNE}\right)\frac{\partial  \pNE }{\partial ' varName '} = ' num2str(output) '$\\ '])
        
        % Set precision to 3 decimal places
        precision = '%.3f';
        
        disp(['$' varName '$ & ' num2str(outputHI, precision) ' &  ' num2str(outputNE, precision) ' & ' ...
            num2str(outputDIFF, precision) ' & '  num2str(outputINC, precision) ' \\ '])
        
    end

%%  

    function ResetParameters
        % This function resets the parameters to the baseline
        a0 = a0Base;         % vector-to-host transmission rate
        b0 = b0Base;         % host-to-vector transmission rate
        alpha = alphaBase; % host recruitment rate, also host death rate
        beta = betaBase;         % vector birth rate
        mu = muBase;          % vector death rate
        delta = deltaBase;       % incubation rate in humans
        sigma = sigmaBase;        % incubation rate in vectors
        Ks = KsBase*beta/(beta-mu);            % (carrying capacity) of vectors in settlement
        Kp = KpBase*beta/(beta-mu);            % (carrying capacity) of vectors in plantation
        omega = omegaBase;       % Migration rate of vectors from plantation to settlement
        
        cost_infection = cost_infectionBase;  % Cost of getting sick
        cost_net = cost_netBase;         % Cost of using the net
    end % ResetParameters


    function HI = getHI
        % returns herd immunity value of p
        HI = 1 - sqrt((alpha*(delta+alpha)*(sigma+phi)*(phi))/(delta*sigma*Nr*a0*b0));
    end

    function [HI,NE] = getEquilibria
        % returns the Herd immunity and Nash equilibrium value of p
        
        % calculation of ODE equilibria
        % Mr is (beta - mu - omega)/ d; if (beta-mu-omega)> and 0 otherwise
        Mr = ((beta-mu-omega)>0)*Kp*(beta - mu - omega)/beta + ...
            ((beta-mu-omega)<=0)*0;
        
        % Nr is 0 if beta<mu, it is (beta-mu)/c  if beta bigger than mu but smaller
        % than mu+omega and it is a solution to quadratic equation otherwise
        Nr = (beta<mu)*0 + ...
            (beta>mu)*(beta<=mu+omega)*Ks*(beta-mu)/beta + ...
            (beta>mu+omega)*Ks* ((beta-mu)+sqrt((beta-mu)^2+4*omega*(beta-mu-omega)*Kp/Ks))/2/beta;
            %(beta>mu+omega)*Ks*(beta-mu)/beta * (1+sqrt(1+4*omega*(beta-mu-omega)/(beta-mu+eps)^2*Kp/Ks))/2;       
        %Ks*((beta-mu)+(sqrt((beta-mu)^2+4*beta/Ks*omega*Mr))/(2*beta));
        %Ks*((beta-mu)+(sqrt((beta-mu)^2+4*beta/Ks*omega*Mr))/(2*beta));
        
        phi = mu + (beta/Ks*Nr);
        

        a = (1-p).*a0;
        b = (1-p).*b0;
        
        % Calculate R0
        R0 = (1/alpha) * (b*Nr) * (sigma/(sigma + phi)) * (1 / phi)  .* a  * (delta/(delta+alpha));
           
        
        % Calculate Eh. It is 0 if R0<1 and a formula from the paper otherwise
        Eh = (R0<1) .* 0 + ...
            (R0>1) .* ((Nr.*a - (phi/sigma)*((phi+sigma)./(b.*(delta/alpha)).*(alpha+delta)))./((alpha+delta).*...
            (1+(phi/sigma)+(Nr.*a)/alpha)));
              
        % Calculate Ir
        % Ir is not 0 only if R0>1
        Ir = (R0<1)*0 + ...
            (R0>=1).*(Eh.*(alpha+delta)./(a-(a.*Eh.*(1+(delta/alpha)))));
        

% %         % calculate the probability to get sick
% %         prob_sick = ((a0.*Ir)./(a0.*Ir+alpha)) * (delta/(delta+alpha));
        % calculate the probability to get sick
        prob_sick = ((a0.*Ir)./(a0.*Ir+alpha)) * (delta/(delta+alpha));
        
        
        % Calculate Nash equilibrium
        % it si a point p where the expected cost of infection crosses the cost of
        % the net line
        HI = max(0,1 - sqrt((alpha*(delta+alpha)*(sigma+phi)*(phi))/(delta*sigma*Nr*a0*b0)));
        NE = FindCrossing(p, prob_sick*cost_infection, cost_net);
    end

   function output = getINC
        % returns the incidence rate 
        
        % calculation of ODE equilibria
        % Mr is (beta - mu - omega)/ d; if (beta-mu-omega)> and 0 otherwise
        Mr = ((beta-mu-omega)>0)*Kp*(beta - mu - omega)/beta + ...
            ((beta-mu-omega)<=0)*0;
        
        % Nr is 0 if beta<mu, it is (beta-mu)/c  if beta bigger than mu but smaller
        % than mu+omega and it is a solution to quadratic equation otherwise
        Nr = (beta<mu)*0 + ...
            (beta>mu)*(beta<=mu+omega)*Ks*(beta-mu)/beta + ...
            (beta>mu+omega)*Ks*(beta-mu)/beta * (1+sqrt(1+4*omega*(beta-mu-omega)/(beta-mu+eps)^2*Kp/Ks))/2;
        %Ks*((beta-mu)+(sqrt((beta-mu)^2+4*beta/Ks*omega*Mr))/(2*beta));
        
        phi = mu + (beta/Ks*Nr);
        

        a = (1-p).*a0;
        b = (1-p).*b0;
        
        % Calculate R0
        R0 = (1/alpha) * (b*Nr) * (sigma/(sigma + phi)) * (1 / phi)  .* a  * (delta/(delta+alpha));
             
        % Calculate Eh. It is 0 if R0<1 and a formula from the paper otherwise
        Eh = (R0<1) .* 0 + ...
            (R0>1) .* ((Nr.*a - (phi/sigma)*((phi+sigma)./(b.*(delta/alpha)).*(alpha+delta)))./((alpha+delta).*...
            (1+(phi/sigma)+(Nr.*a)/alpha)));
              
        % Calculate Ir
        % Ir is not 0 only if R0>1
        Ir = (R0<1)*0 + ...
            (R0>=1).*(Eh.*(alpha+delta)./(a-(a.*Eh.*(1+(delta/alpha)))));
        
        
        % calculate the probability to get sick
        prob_sick = ((a0.*Ir)./(a0.*Ir+alpha)) * (delta/(delta+alpha));
        
        Sh = 1-Eh*(1+delta/alpha);
        output = a.*Ir.*Sh* delta/(delta+alpha);
   end


    function plotCost(filename)
        % draws the figure with p on the x axis and cost on the y axis
        % saves the figure in the filename.pdf file
        
        % calculation of ODE equilibria
        % Mr is (beta - mu - omega)/ d; if (beta-mu-omega)> and 0 otherwise
        Mr = ((beta-mu-omega)>0)*Kp*(beta - mu - omega)/ beta + ...
            ((beta-mu-omega)<=0)*0;
        
        
        % Nr is 0 if beta<mu, it is (beta-mu)/c  if beta bigger than mu but smaller
        % than mu+omega and it is a solution to quadratic equation otherwise
        Nr = (beta<mu)*0 + ...
            (beta>mu)*(beta<=mu+omega)*Ks*(beta-mu)/beta + ...
            (beta>mu+omega)*Ks*(beta-mu)/beta * (1+sqrt(1+4*omega*(beta-mu-omega)/(beta-mu+eps)^2*Kp/Ks))/2;
        
        
        phi = mu + (beta/Ks*Nr);
        
        
        % Calculate herd immunity
        pHI = max(0,1 - sqrt((alpha*(delta+alpha)*(sigma+phi)*(phi))/(delta*sigma*Nr*a0*b0)))
 
        a = (1-p).*a0;
        b = (1-p).*b0;
        
        % Calculate R0
        R0 = (1/alpha) * (b*Nr) * (sigma/(sigma + phi)) * (1 / phi)  .* a  * (delta/(delta+alpha));
        
        
        % Calculate Eh. It is 0 if R0<1 and a formula from the paper otherwise
        Eh = (R0<1) .* 0 + ...
            (R0>1) .* ((Nr.*a - (phi/sigma)*((phi+sigma)./(b.*(delta/alpha)).*(alpha+delta)))./((alpha+delta).*...
            (1+(phi/sigma)+(Nr.*a)/alpha)));
        
        
        % Calculate Ir
        % Ir is not 0 only if R0>1
        Ir = (R0<1)*0 + ...
            (R0>=1).*(Eh.*(alpha+delta)./(a-(a.*Eh.*(1+(delta/alpha)))));
        
        
        % calculate the probability to get sick
        prob_sick = ((a0.*Ir)./(a0.*Ir+alpha)) * (delta/(delta+alpha));
        
        % Calculate Nash equilibrium
        % it si a point p where the expected cost of infection crosses the cost of
        % the net line
        pNE = FindCrossing(p, prob_sick*cost_infection, cost_net)
        

        % Get incidence rates
        Sh = 1-Eh*(1+delta/alpha);
        temp = a.*Ir.*Sh* delta/(delta+alpha);
                
        % Get incidence rate at equilibrium and renormalize it per year and per 100000 individuals   
        INC = temp(p==pNE)*365*100000 %temp(p==pNEall(aux_index));
        
        figure
        hold on
        plot(p,cost_net*ones(size(p)),  'k:', 'DisplayName', 'Cost of using ITN');
        plot(p, prob_sick*cost_infection, 'k-', 'DisplayName', 'Cost of not using ITN');
        hold off
        
%         lgd = legend('show', 'Location', 'best');  %put legend in the best location
%         set(lgd,'Interpreter','latex'); %use LaTeX to interpret the legend
        xlabel('ITN use, $p$', 'Interpreter','latex', 'Fontsize', LabelSize);
        ylabel('Cost', 'Interpreter','latex', 'Fontsize', LabelSize);
        
         % Add pHI to x axes, first for the ticks, then to labels
        
        ax = gca;
        xticks = [0 0.2 pHI 0.6  0.8  1];
        %xticks = sort([xticks pHI]); %add pHI as a tick mark and sort
        ax.XTick = xticks; %set the tickmarks back
        
        xlabels =  ax.XTickLabel; % get labels
        xlabels{xticks==pHI} = '$p_{\mathrm{HI}}$'; % replace the correct one with pHI
        ax.XTickLabel  = xlabels; % set the labels back
        ax.TickLabelInterpreter = 'latex';


        title('Costs and ITNs usage');
        
        formatFig(gcf)

        printFig(gcf,filename)
    end


%% Auxiliary Functions
    function formatFig(hfig)
        % function formatFigure(hfig)
        % typically hfig = gcf, current graphics file
        % formats the figure with handle hfig
        
        %get axes handle
        haxes=get(hfig, 'CurrentAxes');
        
        %find all line objects
        hline= findobj(haxes,'Type','line');
        %set line properties (relatively fat lines)
        set(hline, ...
            'LineWidth'   , 2);   %makes the lines thicker
        
        %set axes properties
        set(haxes, ...
            'Box'         , 'on'     , ...  %puts a box around the axis
            'TickDir'     , 'in'     , ...
            'XMinorTick'  , 'off'      , ...
            'YMinorTick'  , 'off'     , ...
            'LineWidth'   , 1);
        
        set(findall(gcf,'-property','FontSize'),'FontSize',20)  %set all fonts to this size
    end   %function for proper formatting

    function printFig(h, filename)  %function used to save high resolution images
        %prints figure with handle h to file named filename.pdf
        set(h,'Units','Inches');
        pos = get(h,'Position');
        set(h,'PaperPositionMode','Auto','PaperUnits','Inches','PaperSize',[pos(3), pos(4)])
        print(h,[filename, '.pdf'],'-dpdf','-r0')
    end


    function output = FindCrossing(x, y, c)
        % this functions takes a function y (of x) and a constant c
        % it finds and return the point where y crosses the constant c from
        % the top
        if max(y)<c
            %y never crosses c and is always under it
            output = min(x);
        elseif min(y)>c
            %y never crosses c and is always over it
            output = max(x);
        else
            %y crosses c. We will find the cross from the top to the bottom
            yShifted = y(2:end);
            yShifted(end+1) = 0;  %this created a shited array, what is in nth position here was inthe (n+1) position before
            
            ind1 = (y>c); %this is where y is bigger than the constant
            ind2  = (yShifted<=c); %this is where it is already smaller in the next element
            
            ind = ind1.*ind2; %this is when both of the above conditions are true
            
            output = x(ind==1); %this is the actual value of x  that satisfy both of the above conditions
        end %if
        
    end 


end
